# Supplementary material for: Can cancer researchers accurately judge whether preclinical reports will reproduce?
Source: PLoS Biol. 2017 Jun 29;15(6):e2002212. doi: 10.1371/journal.pbio.2002212 (PMC5490935; doi:10.1371/journal.pbio.2002212)
Supplement: S1 Data — Potentially identifying information has been redacted to protect the anonymity of the participants. (CSV) [file pbio.2002212.s010.csv]

RespondentID	CollectorID	StartDate	EndDate	consent	practice	sig44	conf44g	siz44	conf44z	know44	sig21	conf21g	siz21	conf21z	know21	sig15	conf15g	siz15	conf15z	know15	expertise44	mostInfl44	leastInfl44	expertise21	mostInfl21	leastInfl21	expertise15	mostInfl15	leastInfl15	otherEvid	sigLow	sigHigh	sigLikely	sigConf	sizLow	sizHigh	sizLikely	sizConf	mbd1	mbd2	mbd3	mbd4	mbd5	mbd6	mbd7	mbd8	aot1	aot2	aot3
4911067575	80575579	8/15/2016 9:04	8/15/2016 9:29	1	70	20	20	20	NA	0	10	5	5	NA	1	10	10	10	10	2	2	1	1	2	1	1	5	1	1		10	20	20	20	10	20	20	15	6	1	3	6	6	6	3	6	7	6	6
4910286974	80575579	8/14/2016 15:15	8/14/2016 15:31	1	50	80	90	80	90	0	70	90	70	90	0	50	100	90	100	0	5	2	7	5	2	7	3	2	7		40	80	60	90	30	80	70	90	6	2	7	6	6	6	5	6	6	6	6
4892999751	80575579	8/4/2016 16:06	8/4/2016 16:16	1	65	75	90	65	90	0	50	60	25	50	0	75	100	75	95	0	2	5	7	2	5	7	2	5	7		30	90	75	90	25	85	90	90	7	1	6	6	4	6	3	6	6	7	7
4891410101	80575579	8/3/2016 21:12	8/3/2016 21:24	1	50	40	60	20	60	0	30	70	10	80	0	80	70	60	70	0	5	6	4	2	6	4	4	6	4		0	80	60	50	0	70	50	50	5	1	4	5	7	2	2	5	4	7	1
4891117536	80575579	8/3/2016 18:54	8/3/2016 19:08	1	60	40	70	30	70	0	60	80	40	70	0	80	80	40	70	0	3	8	3	3	8	3	5	8	3		60	80	65	90	60	80	65	90	2	2	2	6	6	2	2	6	7	7	6
4890771600	80575579	8/3/2016 16:18	8/3/2016 16:30	1	50	80	90	80	90	1	70	70	80	80	0	60	60	80	80	0	5	3	7	4	1	7	3	5	7		60	90	80	50	50	90	80	80	5	5	5	6	7	5	7	5	6	7	6
4876725964	80575579	7/27/2016 5:52	7/27/2016 6:58	1	80	80	60	30	70	0	50	50	30	80	0	20	80	10	100	0	4	5	7	4	3	7	5	8	7		20	80	40	70	30	60	40	60	7	1	2	7	7	3	6	3	3	7	5
4841404292	80575579	7/7/2016 13:46	7/7/2016 17:06	1	50	100	100	100	100	0	100	100	1	1	0	100	100	60	90	0	4	1	4	4	1	4	5	1	4		1	100	100	50	0	90	40	50	7	4	4	5	7	3	7	7	7	7	7
4839735850	80575579	7/6/2016 21:46	7/6/2016 22:01	1	30	80	100	60	100	0	20	100	0	100	0	70	100	60	100	0	6	5	7	4	5	8	3	3	7		20	95	60	100	20	70	50	100	7	1	7	7	5	3	3	7	7	7	7
4833594011	80575579	7/3/2016 21:18	7/3/2016 21:32	1	75	80	90	60	90	0	10	80	5	80	0	80	90	20	80	0	5	1	2	6	4	1	4	1	7		40	75	65	80	15	45	35	75	5	1	6	6	7	5	3	6	4	6	7
4824209976	80575579	6/28/2016 18:33	6/28/2016 18:39	1	75	60	85	NA	NA	0	NA	NA	NA	NA	NA	65	70	55	55	0	NA	NA	NA	NA	NA	NA	NA	NA	NA		NA	NA	NA	NA	NA	NA	NA	NA	NA	NA	NA	NA	NA	NA	NA	NA	NA	NA	NA
4823579529	80575579	6/28/2016 14:28	6/28/2016 14:32	1	0	NA	NA	NA	NA	NA	NA	NA	NA	NA	NA	NA	NA	NA	NA	NA	NA	NA	NA	NA	NA	NA	NA	NA	NA		NA	NA	NA	NA	NA	NA	NA	NA	NA	NA	NA	NA	NA	NA	NA	NA	NA	NA	NA
4821479427	80575579	6/27/2016 12:43	6/27/2016 17:15	1	100	100	100	100	100	0	75	50	60	80	0	100	80	90	80	0	5	5	8	3	3	9	4	5	8		NA	NA	NA	NA	NA	NA	NA	NA	NA	NA	NA	NA	NA	NA	NA	NA	NA	NA	NA
4820998075	80575579	6/27/2016 13:50	6/27/2016 14:23	1	50	NA	NA	NA	NA	NA	40	20	10	20	0	90	30	80	30	0	NA	NA	NA	NA	NA	NA	NA	NA	NA		NA	NA	NA	NA	NA	NA	NA	NA	NA	NA	NA	NA	NA	NA	NA	NA	NA	NA	NA
4819353680	80575579	6/26/2016 7:40	6/26/2016 7:41	1	NA	NA	NA	NA	NA	NA	NA	NA	NA	NA	NA	NA	NA	NA	NA	NA	NA	NA	NA	NA	NA	NA	NA	NA	NA		NA	NA	NA	NA	NA	NA	NA	NA	NA	NA	NA	NA	NA	NA	NA	NA	NA	NA	NA
4819266724	80575579	6/26/2016 4:43	6/26/2016 4:46	1	NA	NA	NA	NA	NA	NA	NA	NA	NA	NA	NA	NA	NA	NA	NA	NA	NA	NA	NA	NA	NA	NA	NA	NA	NA		NA	NA	NA	NA	NA	NA	NA	NA	NA	NA	NA	NA	NA	NA	NA	NA	NA	NA	NA
4819030746	80575579	6/25/2016 21:34	6/25/2016 22:14	1	40	10	65	1	90	0	5	80	1	90	0	10	66	1	90	0	3	8	2	4	8	2	3	7	2		3	15	10	80	0	5	2	80	8	2	5	6	7	4	6	1	2	7	7
4818701929	80575579	6/25/2016 14:59	6/25/2016 15:00	1	50	NA	NA	NA	NA	NA	NA	NA	NA	NA	NA	NA	NA	NA	NA	NA	NA	NA	NA	NA	NA	NA	NA	NA	NA		NA	NA	NA	NA	NA	NA	NA	NA	NA	NA	NA	NA	NA	NA	NA	NA	NA	NA	NA
4808752621	80575579	6/21/2016 7:36	6/21/2016 7:37	1	60	NA	NA	NA	NA	NA	NA	NA	NA	NA	NA	NA	NA	NA	NA	NA	NA	NA	NA	NA	NA	NA	NA	NA	NA		NA	NA	NA	NA	NA	NA	NA	NA	NA	NA	NA	NA	NA	NA	NA	NA	NA	NA	NA
4805170905	80575579	6/19/2016 7:55	6/19/2016 8:16	1	75	75	75	75	75	0	75	75	75	75	0	90	90	90	90	0	2	1	4	2	1	4	5	1	4		50	75	63	20	40	70	55	20	5	7	6	7	7	4	4	7	3	7	7
4802930983	80575579	6/17/2016 15:13	6/17/2016 16:23	1	100	90	80	75	85	0	85	90	75	80	0	60	70	25	80	0	4	8	1	5	1	3	7	3	4		0	90	75	95	0	75	60	80	6	1	7	6	5	5	6	6	6	7	7
4801577014	80575579	6/16/2016 23:00	6/16/2016 23:05	1	0	80	70	50	90	0	NA	NA	NA	NA	NA	NA	NA	NA	NA	NA	NA	NA	NA	NA	NA	NA	NA	NA	NA		NA	NA	NA	NA	NA	NA	NA	NA	NA	NA	NA	NA	NA	NA	NA	NA	NA	NA	NA
4801256199	80575579	6/16/2016 20:09	6/16/2016 20:22	1	50	90	90	50	90	0	50	90	25	90	0	5	90	5	90	0	6	7	5	5	7	5	6	7	5		50	90	75	90	25	90	75	90	7	1	1	7	1	1	1	7	7	7	7
4801204429	80575579	6/16/2016 19:47	6/16/2016 20:12	1	0	60	60	10	60	0	30	50	10	70	0	30	60	10	70	0	3	5	4	1	6	7	1	6	4		10	60	40	90	0	40	20	70	6	1	4	3	5	3	5	6	4	7	7
4801116755	80575579	6/16/2016 19:11	6/16/2016 19:22	1	100	80	90	90	90	1	75	90	90	90	1	50	100	90	90	1	6	8	2	4	1	8	6	1	8		50	80	80	100	70	90	90	90	7	3	7	4	7	6	6	7	7	7	7
4801090660	80575579	6/16/2016 19:00	6/16/2016 19:15	1	50	10	90	0	90	0	5	80	5	80	0	90	50	10	90	0	5	7	2	1	6	2	1	6	1		15	70	50	90	15	60	40	50	5	1	6	6	7	3	3	5	6	6	4
4801031497	80575579	6/16/2016 18:35	6/16/2016 19:40	1	90	60	70	65	70	0	20	70	10	50	0	50	70	50	60	0	2	6	7	3	6	4	7	7	8		NA	NA	NA	NA	NA	NA	NA	NA	NA	NA	NA	NA	NA	NA	NA	NA	NA	NA	NA
4756820875	80575579	5/26/2016 20:03	5/26/2016 20:05	1	20	NA	NA	NA	NA	NA	NA	NA	NA	NA	NA	NA	NA	NA	NA	NA	NA	NA	NA	NA	NA	NA	NA	NA	NA		NA	NA	NA	NA	NA	NA	NA	NA	NA	NA	NA	NA	NA	NA	NA	NA	NA	NA	NA
4721244392	80575579	5/11/2016 22:23	5/11/2016 22:33	1	30	NA	NA	NA	NA	NA	NA	NA	NA	NA	NA	NA	NA	NA	NA	NA	NA	NA	NA	NA	NA	NA	NA	NA	NA		NA	NA	NA	NA	NA	NA	NA	NA	NA	NA	NA	NA	NA	NA	NA	NA	NA	NA	NA
4721134048	80575579	5/11/2016 21:30	5/11/2016 21:46	1	90	60	75	60	80	1	65	80	60	85	1	65	80	70	80	1	6	6	4	5	6	4	6	8	3		50	85	75	80	50	85	60	80	6	6	7	6	6	6	5	7	6	5	5
4720430059	80575579	5/11/2016 17:15	5/11/2016 17:31	1	50	80	80	75	75	0	50	75	10	75	0	50	75	25	75	0	5	8	4	4	8	3	4	8	3		20	70	50	80	10	60	40	80	6	1	6	7	6	2	5	7	7	1	1
4709475819	80575579	5/6/2016 12:38	5/6/2016 12:40	1	90	NA	NA	NA	NA	NA	NA	NA	NA	NA	NA	NA	NA	NA	NA	NA	NA	NA	NA	NA	NA	NA	NA	NA	NA		NA	NA	NA	NA	NA	NA	NA	NA	NA	NA	NA	NA	NA	NA	NA	NA	NA	NA	NA
4708253252	80575579	5/5/2016 20:46	5/5/2016 21:10	1	50	75	60	50	90	0	50	75	40	90	0	10	90	10	90	0	5	4	7	4	3	7	7	3	7		20	40	40	60	20	45	40	60	6	2	5	4	7	6	7	5	2	7	6
4705172122	80575579	5/4/2016 18:53	5/4/2016 18:55	1	50	NA	NA	NA	NA	NA	NA	NA	NA	NA	NA	NA	NA	NA	NA	NA	NA	NA	NA	NA	NA	NA	NA	NA	NA		NA	NA	NA	NA	NA	NA	NA	NA	NA	NA	NA	NA	NA	NA	NA	NA	NA	NA	NA
4705011605	80575579	5/4/2016 18:00	5/4/2016 18:12	1	50	NA	NA	NA	NA	NA	100	50	50	70	0	NA	NA	NA	NA	1	NA	NA	NA	NA	NA	NA	NA	NA	NA		NA	NA	NA	NA	NA	NA	NA	NA	NA	NA	NA	NA	NA	NA	NA	NA	NA	NA	NA
4704901170	80575579	5/4/2016 17:25	5/4/2016 17:46	1	90	90	90	60	50	0	50	80	75	80	0	90	60	60	90	0	2	1	5	2	1	5	2	1	1		60	100	50	50	40	80	60	75	4	6	5	3	7	5	5	7	7	7	7
4704899183	80575579	5/4/2016 17:24	5/4/2016 17:35	1	85	80	50	50	50	0	20	75	10	80	0	10	90	0	90	0	4	3	5	5	8	9	7	3	8		25	75	40	100	25	75	30	100	7	1	3	4	7	4	1	4	7	7	7
4704850929	80575579	5/4/2016 17:08	5/4/2016 17:32	1	50	90	90	80	80	0	65	70	50	50	1	80	80	50	50	0	6	1	8	6	1	7	6	1	6		70	100	85	80	70	100	90	80	6	3	6	6	7	6	7	6	5	6	6
4689599437	80575579	4/28/2016 3:33	4/28/2016 3:38	1	10	NA	NA	NA	NA	NA	NA	NA	NA	NA	NA	NA	NA	NA	NA	NA	NA	NA	NA	NA	NA	NA	NA	NA	NA		NA	NA	NA	NA	NA	NA	NA	NA	NA	NA	NA	NA	NA	NA	NA	NA	NA	NA	NA
4688406964	80575579	4/27/2016 17:47	4/27/2016 18:05	1	80	0	100	0	100	0	0	100	0	100	0	0	100	0	100	0	6	8	4	5	3	7	4	3	7		18	38	28	90	15	30	22	80	7	1	6	7	7	3	3	7	7	7	7
4687771624	80575579	4/27/2016 14:31	4/27/2016 14:45	1	100	40	70	30	80	0	50	70	50	70	0	20	80	20	80	0	3	6	2	1	1	3	1	1	5		20	60	30	70	10	50	30	80	6	1	5	1	7	4	2	7	5	7	7
4687156365	80575579	4/27/2016 10:04	4/27/2016 10:45	1	50	99	100	50	50	0	50	50	50	80	0	95	95	50	50	2	2	1	4	4	5	9	7	1	9		50	80	70	60	20	50	30	60	7	4	5	6	7	4	7	5	7	7	7
4687097730	80575579	4/27/2016 9:23	4/27/2016 9:34	1	50	60	50	60	50	0	70	60	80	60	0	80	90	80	90	0	4	6	6	6	5	5	3	1	3		60	90	70	80	60	90	70	80	6	1	5	1	2	2	3	4	6	7	6
4686893090	80575579	4/27/2016 6:52	4/27/2016 7:10	1	70	NA	NA	NA	NA	NA	NA	NA	NA	NA	NA	NA	NA	NA	NA	NA	NA	NA	NA	NA	NA	NA	NA	NA	NA		NA	NA	NA	NA	NA	NA	NA	NA	NA	NA	NA	NA	NA	NA	NA	NA	NA	NA	NA
4685479521	80575579	4/26/2016 17:57	4/26/2016 18:30	1	40	70	50	50	80	0	55	55	70	50	0	80	80	50	90	0	2	1	7	3	5	7	2	1	7		10	75	30	85	0	75	30	80	7	1	5	4	6	5	4	6	6	6	6
4684924216	80575579	4/26/2016 15:09	4/26/2016 15:42	1	80	90	80	90	80	0	10	90	10	100	0	40	80	25	80	0	1	3	7	2	5	7	1	1	7		10	70	30	90	20	40	30	90	7	1	7	5	7	4	5	3	7	7	5
4684845204	80575579	4/26/2016 14:46	4/26/2016 15:06	1	50	80	95	20	90	0	70	95	10	90	0	95	95	20	90	0	3	NA	NA	3	NA	NA	3	NA	NA		25	70	40	90	10	30	20	90	6	2	3	7	5	7	7	7	7	7	7
4684715824	80575579	4/26/2016 14:05	4/26/2016 14:36	1	50	90	80	70	80	0	60	80	50	80	0	100	90	80	90	0	5	5	7	4	3	7	7	8	7		40	80	70	80	30	70	50	80	5	1	7	5	5	7	5	6	4	7	7
4684670525	80575579	4/26/2016 13:54	4/26/2016 14:22	1	80	70	70	30	70	0	30	70	20	80	0	80	80	50	60	0	4	5	4	1	NA	NA	1	NA	NA		5	30	15	60	5	30	15	60	5	3	4	2	7	3	5	7	7	7	7
4684602694	80575579	4/26/2016 13:32	4/26/2016 13:36	1	NA	NA	NA	NA	NA	NA	NA	NA	NA	NA	NA	NA	NA	NA	NA	NA	NA	NA	NA	NA	NA	NA	NA	NA	NA		NA	NA	NA	NA	NA	NA	NA	NA	NA	NA	NA	NA	NA	NA	NA	NA	NA	NA	NA
4646797225	80575579	4/9/2016 2:41	4/9/2016 3:29	1	50	50	50	20	80	0	70	90	20	50	0	100	80	10	90	0	5	3	2	7	2	7	3	4	6		30	60	50	80	10	30	25	80	7	2	5	3	7	6	5	5	5	4	7
4643429927	80575579	4/7/2016 18:42	4/7/2016 18:54	1	50	80	80	20	80	0	10	90	5	95	0	60	60	5	95	1	2	5	3	1	1	7	6	5	1		10	60	35	90	1	60	30	90	5	3	5	7	7	6	7	4	7	7	7
4642798721	80575579	4/7/2016 15:10	4/7/2016 15:29	1	75	90	95	50	90	0	30	85	5	85	2	75	90	50	80	0	4	1	1	5	1	1	6	1	1		30	70	45	80	25	75	35	85	7	1	4	7	5	4	3	5	3	6	6
4642462343	80575579	4/7/2016 13:17	4/7/2016 13:25	1	75	40	50	5	80	0	20	50	5	90	0	60	25	5	75	0	1	NA	NA	1	NA	NA	1	NA	NA		4	60	30	80	0	20	10	40	6	1	7	4	7	5	5	6	5	7	7
4638313268	80575579	4/5/2016 22:52	4/5/2016 23:14	1	25	60	80	20	80	0	10	90	0	100	0	20	80	10	90	0	5	8	4	5	8	4	5	8	4		10	50	30	90	5	35	20	90	5	1	7	5	6	6	2	4	7	7	6
4637400903	80575579	4/5/2016 17:04	4/5/2016 17:24	1	60	85	80	50	50	0	20	60	10	70	0	60	70	20	60	0	3	5	1	3	5	6	2	5	3		10	40	25	70	10	30	20	70	6	1	2	2	7	2	4	6	6	7	6
4637321964	80575579	4/5/2016 16:37	4/5/2016 17:02	1	50	80	80	50	80	0	60	85	15	75	0	60	66	50	80	0	2	6	1	1	2	1	2	2	1		10	60	35	80	10	60	35	80	5	1	4	2	6	3	4	6	1	6	7
4629466216	80575579	4/1/2016 12:49	4/1/2016 13:29	1	50	75	75	50	100	0	70	70	50	100	0	85	80	50	100	0	5	6	7	3	6	7	4	6	7		40	75	60	80	20	40	30	70	4	3	5	5	7	3	4	4	7	7	7
4629393888	80575579	4/1/2016 12:06	4/1/2016 12:09	1	100	NA	NA	NA	NA	NA	NA	NA	NA	NA	NA	NA	NA	NA	NA	NA	NA	NA	NA	NA	NA	NA	NA	NA	NA		NA	NA	NA	NA	NA	NA	NA	NA	NA	NA	NA	NA	NA	NA	NA	NA	NA	NA	NA
4629133007	80575579	4/1/2016 8:25	4/1/2016 8:45	1	35	NA	NA	NA	NA	NA	NA	NA	NA	NA	NA	NA	NA	NA	NA	NA	NA	NA	NA	NA	NA	NA	NA	NA	NA		NA	NA	NA	NA	NA	NA	NA	NA	NA	NA	NA	NA	NA	NA	NA	NA	NA	NA	NA
4626873957	80575579	3/31/2016 15:10	3/31/2016 16:14	1	100	60	80	60	80	0	40	80	35	80	0	70	80	65	80	0	6	5	7	6	5	7	6	3	7		20	70	50	80	20	70	40	80	5	2	4	5	5	5	4	5	6	6	6
4626816105	80575579	3/31/2016 14:53	3/31/2016 14:55	1	50	NA	NA	NA	NA	NA	NA	NA	NA	NA	NA	NA	NA	NA	NA	NA	NA	NA	NA	NA	NA	NA	NA	NA	NA		NA	NA	NA	NA	NA	NA	NA	NA	NA	NA	NA	NA	NA	NA	NA	NA	NA	NA	NA
4624744578	80575579	3/30/2016 21:50	3/30/2016 22:35	1	55	85	80	50	80	0	75	80	50	100	0	95	100	50	50	0	7	1	2	5	5	2	5	5	2		33	66	50	80	15	50	33	80	6	1	6	7	6	4	4	4	7	7	7
4623211570	80575579	3/30/2016 14:07	3/30/2016 14:24	1	30	80	80	50	50	0	20	80	50	50	0	30	90	50	50	0	1	6	5	1	6	5	1	6	5		5	15	10	80	5	10	15	30	7	1	4	4	5	4	6	6	7	7	7
4615096495	80575579	3/27/2016 7:45	3/27/2016 8:20	1	60	60	70	40	50	0	90	80	60	80	0	100	80	60	80	0	5	6	4	5	6	4	5	6	4		60	85	75	80	30	70	50	50	4	1	7	4	4	4	5	7	4	6	6
4606683409	80575579	3/23/2016 14:12	3/23/2016 14:28	1	50	NA	NA	NA	NA	NA	NA	NA	NA	NA	NA	10	30	25	50	0	NA	NA	NA	NA	NA	NA	NA	NA	NA		NA	NA	NA	NA	NA	NA	NA	NA	NA	NA	NA	NA	NA	NA	NA	NA	NA	NA	NA
4604746319	80575579	3/22/2016 19:59	3/22/2016 20:15	1	100	90	90	25	50	0	50	50	10	60	0	90	90	25	50	0	7	8	2	7	8	2	7	8	2		30	80	60	90	10	30	10	80	7	1	5	7	7	3	4	7	7	7	7
4601825971	80575579	3/21/2016 20:44	3/21/2016 21:13	1	NA	20	80	5	80	0	20	80	10	80	0	95	90	90	90	0	7	5	5	6	8	7	3	5	7		10	50	20	90	2	30	10	90	6	2	6	5	5	2	5	7	7	7	7
4591173615	80575579	3/17/2016 10:06	3/17/2016 10:34	1	60	80	80	60	80	0	50	80	40	80	0	60	80	50	80	0	4	6	7	4	8	7	5	3	7		40	80	60	80	10	60	35	80	4	2	5	3	6	4	4	6	7	7	7
4575990102	80575579	3/11/2016 22:50	3/11/2016 23:18	1	25	50	75	25	75	0	10	75	0	100	0	75	75	50	75	0	6	8	7	5	5	4	2	1	4		25	90	75	100	25	75	60	90	7	1	6	6	6	2	2	7	7	7	7
4785469165	84027053	6/9/2016 17:50	6/9/2016 17:54	1	100	NA	NA	NA	NA	NA	NA	NA	NA	NA	NA	NA	NA	NA	NA	NA	NA	NA	NA	NA	NA	NA	NA	NA	NA		NA	NA	NA	NA	NA	NA	NA	NA	NA	NA	NA	NA	NA	NA	NA	NA	NA	NA	NA
4724267154	84027053	5/12/2016 23:37	5/13/2016 0:56	1	100	100	100	95	95	0	65	65	60	60	0	100	100	80	80	0	7	3	8	4	1	5	5	1	4		5	100	75	75	0	100	50	75	7	1	7	2	7	2	6	6	7	7	7
4705985922	84027053	5/5/2016 0:41	5/5/2016 2:30	1	50	70	70	50	50	0	30	70	20	70	0	70	70	30	70	0	5	3	5	6	1	3	5	1	5		0	100	70	50	0	100	70	50	2	1	4	1	7	7	7	5	7	7	7
4704776903	84027053	5/4/2016 16:45	5/4/2016 17:00	1	45	60	55	30	50	0	60	50	40	50	0	45	40	35	45	1	5	2	7	6	2	7	5	2	7		15	65	40	40	10	60	40	30	6	2	4	5	5	6	3	7	5	6	7
4685205959	84027053	4/26/2016 16:31	4/26/2016 17:00	1	80	85	90	30	90	0	0	95	0	95	0	20	100	0	95	0	3	4	7	1	5	7	3	5	7		25	70	46	90	0	30	0	90	5	1	6	2	7	3	3	7	6	7	7
4684698827	84027053	4/26/2016 14:02	4/26/2016 14:05	1	30	NA	NA	NA	NA	NA	NA	NA	NA	NA	NA	NA	NA	NA	NA	NA	NA	NA	NA	NA	NA	NA	NA	NA	NA		NA	NA	NA	NA	NA	NA	NA	NA	NA	NA	NA	NA	NA	NA	NA	NA	NA	NA	NA
4679448378	84027053	4/23/2016 18:44	4/23/2016 19:01	1	50	65	65	50	90	0	95	95	95	95	0	25	95	25	95	0	1	2	1	1	1	4	3	5	9		50	100	85	85	50	100	85	85	3	5	5	5	7	4	5	5	4	3	5
4673116097	84027053	4/20/2016 22:43	4/20/2016 22:44	1	50	NA	NA	NA	NA	NA	NA	NA	NA	NA	NA	NA	NA	NA	NA	NA	NA	NA	NA	NA	NA	NA	NA	NA	NA		NA	NA	NA	NA	NA	NA	NA	NA	NA	NA	NA	NA	NA	NA	NA	NA	NA	NA	NA
4671557464	84027053	4/20/2016 13:58	4/20/2016 14:16	1	10	85	75	75	70	0	20	50	10	75	0	80	75	70	75	0	4	5	4	4	5	4	3	6	4		30	85	65	70	25	85	60	80	7	1	7	5	6	3	3	7	6	7	7
4670449734	84027053	4/20/2016 2:23	4/20/2016 3:10	1	90	60	80	80	80	0	80	80	50	80	0	70	60	80	60	0	5	8	2	3	3	7	5	3	4		25	90	70	75	30	85	75	75	5	1	6	7	7	3	5	6	7	7	7
4660683890	84027053	4/15/2016 12:09	4/15/2016 12:16	1	NA	NA	NA	NA	NA	NA	NA	NA	NA	NA	NA	NA	NA	NA	NA	NA	NA	NA	NA	NA	NA	NA	NA	NA	NA		NA	NA	NA	NA	NA	NA	NA	NA	NA	NA	NA	NA	NA	NA	NA	NA	NA	NA	NA
4660472165	84027053	4/15/2016 9:49	4/15/2016 10:02	1	70	70	70	60	60	0	60	50	40	40	0	80	80	50	50	0	3	5	7	1	5	7	4	8	7		60	80	70	50	20	70	40	60	4	2	6	5	5	4	5	7	6	7	7
4840096673	86467158	7/7/2016 1:54	7/7/2016 2:02	1	50	NA	NA	NA	NA	NA	NA	NA	NA	NA	NA	NA	NA	NA	NA	NA	NA	NA	NA	NA	NA	NA	NA	NA	NA		NA	NA	NA	NA	NA	NA	NA	NA	NA	NA	NA	NA	NA	NA	NA	NA	NA	NA	NA
4839077627	86467158	7/6/2016 16:54	7/6/2016 17:39	1	100	60	80	30	90	0	80	80	50	70	0	90	80	40	60	0	6	5	8	4	1	8	3	7	6		10	80	60	90	0	70	40	90	7	1	7	7	6	3	2	7	6	7	7
4829182830	86467158	6/30/2016 18:23	6/30/2016 18:35	1	80	90	90	50	50	0	30	80	10	80	0	90	90	70	60	0	1	3	1	1	6	1	1	8	1		50	90	70	70	30	70	60	70	7	1	7	3	7	5	3	6	7	7	7
4829182476	86467158	6/30/2016 18:22	6/30/2016 18:51	1	60	90	90	50	90	0	90	90	50	90	0	90	90	50	90	0	4	1	7	4	1	7	4	1	7		40	90	75	80	20	90	65	80	5	1	6	7	7	5	3	7	4	7	7
4828351360	86467158	6/30/2016 12:59	6/30/2016 15:17	1	50	100	100	0	100	0	100	100	100	100	0	100	100	100	100	0	3	1	4	3	6	7	2	3	4		84	94	88	100	48	70	58	100	7	1	7	7	3	3	1	7	7	7	5
4826603796	86467158	6/29/2016 17:48	6/29/2016 17:58	1	80	80	50	30	50	0	50	50	40	50	0	80	50	80	20	0	1	5	9	1	5	9	1	5	9		30	90	70	50	NA	NA	NA	NA	NA	NA	NA	NA	NA	NA	NA	NA	NA	NA	NA
4826536871	86467158	6/29/2016 17:22	6/29/2016 17:56	1	0	25	75	25	75	0	75	75	0	75	0	75	50	50	50	0	3	5	3	1	1	6	1	3	6		0	80	50	90	20	85	65	60	6	1	7	5	7	4	3	7	5	7	7
4826529630	86467158	6/29/2016 17:19	6/29/2016 17:22	1	100	NA	NA	NA	NA	NA	100	80	80	90	0	NA	NA	NA	NA	NA	NA	NA	NA	NA	NA	NA	NA	NA	NA		NA	NA	NA	NA	NA	NA	NA	NA	NA	NA	NA	NA	NA	NA	NA	NA	NA	NA	NA
4819118797	86467158	6/25/2016 23:53	6/26/2016 0:10	1	60	70	70	60	80	0	60	75	35	80	0	85	80	60	70	0	2	1	3	2	2	6	3	5	3		10	60	36	75	5	55	30	80	6	1	6	4	7	2	2	5	5	7	7
4810867456	86467158	6/21/2016 23:37	6/22/2016 0:36	1	30	NA	NA	NA	NA	NA	NA	NA	NA	NA	NA	NA	NA	NA	NA	NA	NA	NA	NA	NA	NA	NA	NA	NA	NA		NA	NA	NA	NA	NA	NA	NA	NA	NA	NA	NA	NA	NA	NA	NA	NA	NA	NA	NA
4810454038	86467158	6/21/2016 20:34	6/21/2016 20:48	1	40	90	70	90	90	0	80	70	70	80	0	100	95	95	90	0	3	5	4	4	3	6	3	3	5		60	90	80	75	40	80	75	75	7	1	7	5	7	7	7	7	1	1	1
4810270237	86467158	6/21/2016 19:18	6/21/2016 19:21	1	0	NA	NA	NA	NA	NA	NA	NA	NA	NA	NA	NA	NA	NA	NA	NA	NA	NA	NA	NA	NA	NA	NA	NA	NA		NA	NA	NA	NA	NA	NA	NA	NA	NA	NA	NA	NA	NA	NA	NA	NA	NA	NA	NA
4810129452	86467158	6/21/2016 15:03	6/21/2016 20:42	1	75	10	80	10	70	0	50	70	40	70	0	80	90	60	70	0	6	5	4	4	5	4	6	5	4		20	50	30	70	10	50	30	60	7	2	3	6	6	4	1	7	7	7	7
4809889926	86467158	6/21/2016 16:43	6/21/2016 16:45	1	NA	NA	NA	NA	NA	NA	NA	NA	NA	NA	NA	NA	NA	NA	NA	NA	NA	NA	NA	NA	NA	NA	NA	NA	NA		NA	NA	NA	NA	NA	NA	NA	NA	NA	NA	NA	NA	NA	NA	NA	NA	NA	NA	NA
4809759500	86467158	6/21/2016 15:53	6/21/2016 16:04	1	100	100	100	0	100	0	50	100	0	100	0	100	100	0	100	0	4	4	6	1	5	4	1	5	4		0	25	10	100	0	50	25	100	7	1	2	5	5	3	4	5	5	6	5
4809641512	86467158	6/21/2016 15:10	6/21/2016 18:39	1	50	0	100	50	100	0	100	100	50	100	0	100	100	50	100	0	3	6	7	4	2	7	2	5	7		NA	NA	NA	NA	NA	NA	NA	NA	NA	NA	NA	NA	NA	NA	NA	NA	NA	NA	NA
4809263360	86467158	6/21/2016 12:52	6/21/2016 13:03	1	50	NA	NA	NA	NA	NA	NA	NA	NA	NA	NA	NA	NA	NA	NA	NA	NA	NA	NA	NA	NA	NA	NA	NA	NA		NA	NA	NA	NA	NA	NA	NA	NA	NA	NA	NA	NA	NA	NA	NA	NA	NA	NA	NA
4809247763	86467158	6/21/2016 12:50	6/21/2016 13:03	1	100	0	0	0	0	0	0	0	0	0	0	100	100	100	100	0	5	3	5	2	1	4	3	1	4	error bars	20	80	30	40	0	2	0	2	5	3	2	7	7	3	7	6	5	7	7
4807638382	86467158	6/20/2016 18:58	6/20/2016 19:00	1	40	NA	NA	NA	NA	NA	NA	NA	NA	NA	NA	NA	NA	NA	NA	NA	NA	NA	NA	NA	NA	NA	NA	NA	NA		NA	NA	NA	NA	NA	NA	NA	NA	NA	NA	NA	NA	NA	NA	NA	NA	NA	NA	NA
4807262949	86467158	6/20/2016 16:29	6/20/2016 18:57	1	10	50	90	40	80	0	40	80	20	90	0	90	90	50	80	0	5	6	7	5	6	7	5	5	7		50	70	60	90	40	60	55	80	7	1	5	7	6	3	2	6	4	7	4
4805355221	86467158	6/19/2016 13:22	6/19/2016 13:36	1	50	80	80	25	50	0	30	80	20	60	0	90	90	50	75	0	2	6	7	3	5	7	3	6	7		30	80	6	75	10	75	40	75	7	1	7	7	4	2	2	7	6	7	7
4803973959	86467158	6/18/2016 1:05	6/18/2016 1:38	1	100	90	70	60	50	0	20	60	10	80	0	50	80	30	70	0	1	1	7	1	3	7	1	3	7		30	80	50	70	5	60	20	60	5	2	7	4	4	6	6	7	6	7	5
4803724467	86467158	6/17/2016 21:31	6/17/2016 21:33	1	90	NA	NA	NA	NA	NA	NA	NA	NA	NA	NA	NA	NA	NA	NA	NA	NA	NA	NA	NA	NA	NA	NA	NA	NA		NA	NA	NA	NA	NA	NA	NA	NA	NA	NA	NA	NA	NA	NA	NA	NA	NA	NA	NA
4801682681	86467158	6/17/2016 0:09	6/17/2016 0:12	1	75	NA	NA	NA	NA	NA	NA	NA	NA	NA	NA	NA	NA	NA	NA	NA	NA	NA	NA	NA	NA	NA	NA	NA	NA		NA	NA	NA	NA	NA	NA	NA	NA	NA	NA	NA	NA	NA	NA	NA	NA	NA	NA	NA
4801248017	86467158	6/16/2016 20:04	6/16/2016 20:07	1	NA	NA	NA	NA	NA	NA	NA	NA	NA	NA	NA	NA	NA	NA	NA	NA	NA	NA	NA	NA	NA	NA	NA	NA	NA		NA	NA	NA	NA	NA	NA	NA	NA	NA	NA	NA	NA	NA	NA	NA	NA	NA	NA	NA
4800989678	86467158	6/16/2016 18:18	6/16/2016 18:34	1	75	65	75	70	80	0	25	70	85	90	0	75	90	50	80	0	5	8	NA	3	8	NA	4	8	NA		35	75	40	60	25	60	35	50	4	5	5	5	7	2	2	7	5	6	6
4800639251	86467158	6/16/2016 15:43	6/16/2016 21:15	1	80	NA	NA	NA	NA	NA	NA	NA	NA	NA	NA	NA	NA	NA	NA	NA	NA	NA	NA	NA	NA	NA	NA	NA	NA		NA	NA	NA	NA	NA	NA	NA	NA	NA	NA	NA	NA	NA	NA	NA	NA	NA	NA	NA
4800267526	86467158	6/16/2016 13:39	6/16/2016 14:11	1	40	80	70	50	90	0	30	60	50	60	0	60	60	40	50	0	5	5	7	4	8	7	4	8	7		20	70	35	85	10	50	15	75	6	2	2	5	7	4	6	6	6	7	6
4798691079	86467158	6/15/2016 20:10	6/15/2016 20:15	1	50	NA	NA	NA	NA	NA	NA	NA	NA	NA	NA	NA	NA	NA	NA	NA	NA	NA	NA	NA	NA	NA	NA	NA	NA		NA	NA	NA	NA	NA	NA	NA	NA	NA	NA	NA	NA	NA	NA	NA	NA	NA	NA	NA
4798671721	86467158	6/15/2016 20:05	6/15/2016 20:08	1	65	NA	NA	NA	NA	NA	NA	NA	NA	NA	NA	NA	NA	NA	NA	NA	NA	NA	NA	NA	NA	NA	NA	NA	NA		NA	NA	NA	NA	NA	NA	NA	NA	NA	NA	NA	NA	NA	NA	NA	NA	NA	NA	NA
4798565077	86467158	6/15/2016 14:17	6/15/2016 19:36	1	100	80	100	50	100	0	NA	NA	NA	NA	NA	NA	NA	NA	NA	NA	NA	NA	NA	NA	NA	NA	NA	NA	NA		NA	NA	NA	NA	NA	NA	NA	NA	NA	NA	NA	NA	NA	NA	NA	NA	NA	NA	NA
4798336643	86467158	6/15/2016 14:07	6/15/2016 20:15	1	50	20	80	10	80	0	65	75	10	75	0	75	75	20	20	0	5	5	4	5	1	4	5	8	4		30	70	60	90	20	50	30	80	7	1	6	6	7	3	5	7	7	7	7
4797820295	86467158	6/15/2016 14:52	6/15/2016 15:02	1	100	70	100	30	100	0	0	100	0	100	0	NA	NA	NA	NA	NA	NA	NA	NA	NA	NA	NA	NA	NA	NA		NA	NA	NA	NA	NA	NA	NA	NA	NA	NA	NA	NA	NA	NA	NA	NA	NA	NA	NA
4797820131	86467158	6/15/2016 14:53	6/15/2016 14:57	1	50	NA	NA	NA	NA	NA	NA	NA	NA	NA	NA	NA	NA	NA	NA	NA	NA	NA	NA	NA	NA	NA	NA	NA	NA		NA	NA	NA	NA	NA	NA	NA	NA	NA	NA	NA	NA	NA	NA	NA	NA	NA	NA	NA
4797793423	86467158	6/15/2016 14:43	6/15/2016 15:08	1	70	60	65	15	70	0	10	80	10	80	0	50	20	20	50	0	3	8	4	4	8	4	3	5	4		8	50	15	90	0	20	10	70	7	2	4	6	5	2	5	7	6	7	5
4797782643	86467158	6/15/2016 14:39	6/15/2016 14:50	1	50	60	70	15	70	0	70	70	25	70	0	80	70	25	70	0	2	1	8	2	1	8	2	1	8		40	70	60	90	10	40	70	70	6	1	5	2	3	4	4	6	1	6	6
4797722611	86467158	6/15/2016 14:19	6/15/2016 14:54	1	80	NA	NA	NA	NA	NA	NA	NA	NA	NA	NA	NA	NA	NA	NA	NA	NA	NA	NA	NA	NA	NA	NA	NA	NA		NA	NA	NA	NA	NA	NA	NA	NA	NA	NA	NA	NA	NA	NA	NA	NA	NA	NA	NA
4797643256	86467158	6/15/2016 13:51	6/15/2016 14:00	1	100	100	50	100	100	0	100	100	100	50	0	100	100	50	100	0	NA	NA	NA	NA	NA	NA	NA	NA	NA		NA	NA	NA	NA	NA	NA	NA	NA	NA	NA	NA	NA	NA	NA	NA	NA	NA	NA	NA
4795282647	86467158	6/14/2016 15:47	6/14/2016 15:54	1	90	NA	NA	NA	NA	NA	NA	NA	NA	NA	NA	NA	NA	NA	NA	NA	NA	NA	NA	NA	NA	NA	NA	NA	NA		NA	NA	NA	NA	NA	NA	NA	NA	NA	NA	NA	NA	NA	NA	NA	NA	NA	NA	NA
4795176674	86467158	6/14/2016 15:11	6/14/2016 15:46	1	80	90	90	100	100	0	60	60	80	80	0	80	80	90	90	0	4	5	8	3	1	8	3	6	4		20	80	60	70	40	70	65	60	3	1	5	4	7	5	4	7	6	7	6
4794857924	86467158	6/14/2016 13:21	6/14/2016 13:22	1	100	NA	NA	NA	NA	NA	NA	NA	NA	NA	NA	NA	NA	NA	NA	NA	NA	NA	NA	NA	NA	NA	NA	NA	NA		NA	NA	NA	NA	NA	NA	NA	NA	NA	NA	NA	NA	NA	NA	NA	NA	NA	NA	NA
4862197139	87531375	7/19/2016 14:53	7/19/2016 15:49	1	75	66	85	33	85	0	60	90	20	90	0	80	85	33	90	0	5	5	1	4	8	1	4	9	1		50	90	80	90	33	80	66	85	6	1	7	7	5	4	5	6	6	7	6
4860412289	87531375	7/18/2016 18:00	7/18/2016 18:01	1	NA	NA	NA	NA	NA	NA	NA	NA	NA	NA	NA	NA	NA	NA	NA	NA	NA	NA	NA	NA	NA	NA	NA	NA	NA		NA	NA	NA	NA	NA	NA	NA	NA	NA	NA	NA	NA	NA	NA	NA	NA	NA	NA	NA
4860156075	87531375	7/18/2016 16:05	7/18/2016 16:07	1	100	NA	NA	NA	NA	NA	NA	NA	NA	NA	NA	NA	NA	NA	NA	NA	NA	NA	NA	NA	NA	NA	NA	NA	NA		NA	NA	NA	NA	NA	NA	NA	NA	NA	NA	NA	NA	NA	NA	NA	NA	NA	NA	NA
4860138824	87531375	7/18/2016 15:57	7/18/2016 18:06	1	70	40	60	60	60	0	50	90	40	80	0	70	90	70	90	0	6	3	NA	5	5	NA	6	3	NA	None	10	75	60	60	0	75	50	50	7	5	1	4	7	7	5	4	7	7	7
4860105180	87531375	7/18/2016 15:22	7/18/2016 15:48	1	10	100	80	50	100	0	NA	NA	NA	NA	NA	NA	NA	NA	NA	NA	NA	NA	NA	NA	NA	NA	NA	NA	NA		NA	NA	NA	NA	NA	NA	NA	NA	NA	NA	NA	NA	NA	NA	NA	NA	NA	NA	NA
4860034403	87531375	7/18/2016 15:15	7/18/2016 15:17	1	40	NA	NA	NA	NA	NA	NA	NA	NA	NA	NA	NA	NA	NA	NA	NA	NA	NA	NA	NA	NA	NA	NA	NA	NA		NA	NA	NA	NA	NA	NA	NA	NA	NA	NA	NA	NA	NA	NA	NA	NA	NA	NA	NA
4859775866	87531375	7/18/2016 13:27	7/18/2016 13:47	1	50	60	60	10	90	0	70	70	50	60	0	50	60	10	90	0	7	5	NA	7	5	NA	4	2	NA		20	60	50	80	10	60	40	70	7	1	6	5	5	6	6	6	1	6	6
4859722028	87531375	7/18/2016 13:01	7/18/2016 13:02	1	40	NA	NA	NA	NA	NA	NA	NA	NA	NA	NA	NA	NA	NA	NA	NA	NA	NA	NA	NA	NA	NA	NA	NA	NA		NA	NA	NA	NA	NA	NA	NA	NA	NA	NA	NA	NA	NA	NA	NA	NA	NA	NA	NA
4859713320	87531375	7/18/2016 12:55	7/18/2016 13:17	1	25	25	75	25	75	0	25	75	25	75	0	20	80	15	80	0	3	5	7	3	5	7	4	3	7		25	65	45	85	20	60	35	75	7	1	5	7	7	4	5	7	7	7	7
4859703632	87531375	7/18/2016 12:51	7/18/2016 13:11	1	10	75	75	40	75	0	5	90	1	75	0	65	50	25	75	0	3	3	7	3	6	7	3	8	7		10	40	15	80	5	15	10	80	6	2	4	5	5	5	4	6	7	7	7
4859682423	87531375	7/18/2016 12:38	7/18/2016 12:41	1	0	NA	NA	NA	NA	NA	NA	NA	NA	NA	NA	NA	NA	NA	NA	NA	NA	NA	NA	NA	NA	NA	NA	NA	NA		NA	NA	NA	NA	NA	NA	NA	NA	NA	NA	NA	NA	NA	NA	NA	NA	NA	NA	NA
4858750757	87531375	7/17/2016 17:38	7/17/2016 17:40	1	50	NA	NA	NA	NA	NA	NA	NA	NA	NA	NA	NA	NA	NA	NA	NA	NA	NA	NA	NA	NA	NA	NA	NA	NA		NA	NA	NA	NA	NA	NA	NA	NA	NA	NA	NA	NA	NA	NA	NA	NA	NA	NA	NA
4858085078	87531375	7/16/2016 19:06	7/16/2016 19:08	1	50	NA	NA	NA	NA	NA	NA	NA	NA	NA	NA	NA	NA	NA	NA	NA	NA	NA	NA	NA	NA	NA	NA	NA	NA		NA	NA	NA	NA	NA	NA	NA	NA	NA	NA	NA	NA	NA	NA	NA	NA	NA	NA	NA
4850379701	87531375	7/12/2016 13:33	7/12/2016 19:25	1	100	NA	NA	NA	NA	NA	NA	NA	NA	NA	NA	NA	NA	NA	NA	NA	NA	NA	NA	NA	NA	NA	NA	NA	NA		NA	NA	NA	NA	NA	NA	NA	NA	NA	NA	NA	NA	NA	NA	NA	NA	NA	NA	NA
4850113266	87531375	7/12/2016 16:56	7/12/2016 19:24	1	50	90	80	20	75	0	30	75	50	95	0	85	90	50	95	0	4	5	7	3	6	7	4	3	7		20	95	50	100	0	60	35	95	4	2	7	5	7	2	4	6	6	6	7
4849892531	87531375	7/12/2016 15:31	7/12/2016 15:55	1	50	90	100	80	100	0	80	100	90	100	0	90	100	90	100	0	3	6	7	4	6	7	4	6	7		20	90	55	100	20	95	55	100	7	1	7	5	7	3	2	7	7	7	7
4849813700	87531375	7/12/2016 15:00	7/12/2016 15:13	1	70	NA	NA	NA	NA	NA	NA	NA	NA	NA	NA	NA	NA	NA	NA	NA	NA	NA	NA	NA	NA	NA	NA	NA	NA		NA	NA	NA	NA	NA	NA	NA	NA	NA	NA	NA	NA	NA	NA	NA	NA	NA	NA	NA
4849762999	87531375	7/12/2016 14:40	7/12/2016 18:51	1	100	100	100	50	50	0	100	100	20	50	0	100	100	100	80	0	5	3	7	1	6	7	5	3	7		10	85	45	100	10	85	45	100	5	1	5	7	7	4	3	7	4	6	6
4849591358	87531375	7/12/2016 13:30	7/12/2016 15:01	1	60	80	80	50	50	0	70	50	10	80	0	80	70	50	50	0	2	6	2	2	6	4	3	6	4		10	90	50	80	0	100	50	50	6	2	3	5	7	4	6	5	5	6	6
4847187238	87531375	7/11/2016 12:27	7/11/2016 12:54	1	75	65	65	50	75	0	30	60	20	65	0	80	75	45	50	0	2	4	2	2	5	2	2	8	2		30	80	65	80	10	75	50	65	7	2	6	4	6	4	5	6	4	7	7
4846413043	87531375	7/11/2016 0:43	7/11/2016 0:44	1	70	NA	NA	NA	NA	NA	NA	NA	NA	NA	NA	NA	NA	NA	NA	NA	NA	NA	NA	NA	NA	NA	NA	NA	NA		NA	NA	NA	NA	NA	NA	NA	NA	NA	NA	NA	NA	NA	NA	NA	NA	NA	NA	NA
4842194152	87531375	7/7/2016 22:38	7/7/2016 23:48	1	70	75	70	75	50	0	30	50	0	50	0	85	70	50	70	0	2	3	7	2	1	7	2	1	7		15	85	70	90	10	70	50	80	4	2	7	3	7	5	5	5	6	7	5
4842136848	87531375	7/7/2016 21:52	7/7/2016 22:37	1	50	95	80	40	50	0	30	70	40	70	0	40	55	50	70	0	1	6	7	1	1	5	1	5	1		12	50	29	90	5	50	22	85	7	3	2	1	7	3	7	5	5	7	7
4841727388	87531375	7/7/2016 18:51	7/7/2016 19:10	1	70	60	50	10	50	0	25	50	15	50	0	45	50	10	60	0	2	1	7	2	5	8	3	3	8		20	85	35	75	5	65	25	75	5	2	5	6	7	2	3	5	5	7	7
4841392561	87531375	7/7/2016 16:19	7/7/2016 16:41	1	50	25	75	10	75	0	50	75	10	75	0	75	50	10	75	0	4	5	7	4	3	7	4	3	7		0	75	50	100	0	75	50	100	4	4	4	4	7	4	7	1	7	7	7
4841223181	87531375	7/7/2016 15:19	7/12/2016 18:13	1	0	100	50	30	50	0	NA	NA	NA	NA	NA	NA	NA	NA	NA	NA	NA	NA	NA	NA	NA	NA	NA	NA	NA		NA	NA	NA	NA	NA	NA	NA	NA	NA	NA	NA	NA	NA	NA	NA	NA	NA	NA	NA
4841142020	87531375	7/7/2016 14:48	7/7/2016 15:30	1	0	100	100	100	100	0	75	65	60	60	0	100	100	95	95	0	3	5	4	3	6	5	1	3	4		40	95	70	90	60	80	70	90	6	3	3	4	4	6	4	7	5	6	7
4839676387	87531375	7/6/2016 21:15	7/6/2016 21:18	1	75	NA	NA	NA	NA	NA	NA	NA	NA	NA	NA	NA	NA	NA	NA	NA	NA	NA	NA	NA	NA	NA	NA	NA	NA		NA	NA	NA	NA	NA	NA	NA	NA	NA	NA	NA	NA	NA	NA	NA	NA	NA	NA	NA
4839675091	87531375	7/6/2016 21:14	7/6/2016 21:44	1	75	90	95	35	90	0	50	90	25	75	0	85	90	50	90	0	3	3	7	2	6	7	2	6	7		66	90	85	85	65	90	75	90	7	2	6	5	7	5	4	4	7	7	7
4839584126	87531375	7/6/2016 20:33	7/6/2016 20:58	1	30	80	90	60	80	0	60	80	50	70	0	80	90	50	90	0	4	5	4	4	1	2	4	5	2		60	100	80	100	60	100	80	80	6	2	5	5	4	4	3	6	6	6	6
4839571991	87531375	7/6/2016 20:28	7/6/2016 20:59	1	100	25	75	50	50	0	10	85	80	50	0	100	80	60	30	1	5	3	5	2	6	4	4	3	8		35	75	70	40	40	80	30	70	7	2	7	5	7	2	5	3	NA	7	7
4839561579	87531375	7/6/2016 20:24	7/6/2016 20:30	1	NA	100	50	100	30	0	NA	NA	NA	NA	NA	NA	NA	NA	NA	NA	NA	NA	NA	NA	NA	NA	NA	NA	NA		NA	NA	NA	NA	NA	NA	NA	NA	NA	NA	NA	NA	NA	NA	NA	NA	NA	NA	NA
4839555452	87531375	7/6/2016 20:21	7/6/2016 20:23	1	20	NA	NA	NA	NA	NA	NA	NA	NA	NA	NA	NA	NA	NA	NA	NA	NA	NA	NA	NA	NA	NA	NA	NA	NA		NA	NA	NA	NA	NA	NA	NA	NA	NA	NA	NA	NA	NA	NA	NA	NA	NA	NA	NA
4839554675	87531375	7/6/2016 20:21	7/6/2016 20:22	1	60	NA	NA	NA	NA	NA	NA	NA	NA	NA	NA	NA	NA	NA	NA	NA	NA	NA	NA	NA	NA	NA	NA	NA	NA		NA	NA	NA	NA	NA	NA	NA	NA	NA	NA	NA	NA	NA	NA	NA	NA	NA	NA	NA
4839542797	87531375	7/6/2016 20:16	7/18/2016 13:46	1	0	NA	NA	NA	NA	NA	85	82	80	70	0	NA	NA	NA	NA	NA	NA	NA	NA	NA	NA	NA	NA	NA	NA		NA	NA	NA	NA	NA	NA	NA	NA	NA	NA	NA	NA	NA	NA	NA	NA	NA	NA	NA
4839528974	87531375	7/6/2016 20:09	7/6/2016 20:30	1	80	80	80	80	80	0	60	80	80	80	0	60	80	80	80	0	1	8	7	1	8	7	1	8	7		20	60	40	80	40	80	60	80	5	7	1	4	7	5	6	1	4	7	7
4839517909	87531375	7/6/2016 20:05	7/6/2016 20:09	1	50	75	75	25	75	0	NA	NA	NA	NA	NA	NA	NA	NA	NA	NA	NA	NA	NA	NA	NA	NA	NA	NA	NA		NA	NA	NA	NA	NA	NA	NA	NA	NA	NA	NA	NA	NA	NA	NA	NA	NA	NA	NA
4839473716	87531375	7/6/2016 19:45	7/6/2016 23:02	1	75	50	100	0	100	0	50	100	50	100	0	100	80	50	100	0	1	8	7	1	1	7	1	8	7		2	80	73	80	NA	NA	NA	NA	NA	NA	NA	NA	NA	NA	NA	NA	NA	NA	NA
4839441975	87531375	7/6/2016 19:33	7/6/2016 19:55	1	70	20	70	10	65	0	30	70	15	65	0	65	45	20	70	0	1	5	7	1	5	7	1	3	7		10	65	40	95	8	60	35	90	3	1	5	4	7	3	5	6	6	7	7
4839439917	87531375	7/6/2016 19:32	7/6/2016 19:34	1	50	NA	NA	NA	NA	NA	NA	NA	NA	NA	NA	NA	NA	NA	NA	NA	NA	NA	NA	NA	NA	NA	NA	NA	NA		NA	NA	NA	NA	NA	NA	NA	NA	NA	NA	NA	NA	NA	NA	NA	NA	NA	NA	NA
4839427658	87531375	7/6/2016 19:14	7/6/2016 19:30	1	40	NA	NA	NA	NA	NA	NA	NA	NA	NA	NA	NA	NA	NA	NA	NA	NA	NA	NA	NA	NA	NA	NA	NA	NA		NA	NA	NA	NA	NA	NA	NA	NA	NA	NA	NA	NA	NA	NA	NA	NA	NA	NA	NA
4839418045	87531375	7/6/2016 19:17	7/6/2016 19:58	1	75	90	80	60	80	0	50	70	15	50	0	40	75	30	60	0	3	5	7	3	8	7	4	3	7		20	100	50	100	20	70	50	80	7	1	6	3	5	3	2	6	7	7	7
4839411444	87531375	7/6/2016 19:20	7/6/2016 19:32	1	85	25	75	80	90	2	66	66	33	99	0	50	75	25	80	0	1	3	7	1	3	7	1	3	7		5	20	10	75	5	20	10	75	5	6	3	1	7	5	7	2	1	7	3
4839408701	87531375	7/6/2016 19:18	7/6/2016 19:42	1	70	60	70	40	80	0	70	80	30	80	0	90	90	50	90	0	3	6	7	3	5	7	3	8	7		40	75	60	90	20	60	40	80	7	1	6	6	7	3	1	5	2	7	2
4839401353	87531375	7/6/2016 19:16	7/6/2016 19:19	1	25	NA	NA	NA	NA	NA	NA	NA	NA	NA	NA	NA	NA	NA	NA	NA	NA	NA	NA	NA	NA	NA	NA	NA	NA		NA	NA	NA	NA	NA	NA	NA	NA	NA	NA	NA	NA	NA	NA	NA	NA	NA	NA	NA
4839395120	87531375	7/6/2016 19:13	7/6/2016 19:15	1	80	NA	NA	NA	NA	NA	NA	NA	NA	NA	NA	NA	NA	NA	NA	NA	NA	NA	NA	NA	NA	NA	NA	NA	NA		NA	NA	NA	NA	NA	NA	NA	NA	NA	NA	NA	NA	NA	NA	NA	NA	NA	NA	NA
4839384284	87531375	7/6/2016 19:09	7/6/2016 19:22	1	0	100	100	0	100	0	0	100	0	100	0	100	100	0	100	0	1	5	7	1	3	7	1	4	7		10	40	25	100	5	20	10	80	7	1	5	1	7	5	7	4	1	7	7
4839379354	87531375	7/6/2016 19:06	7/6/2016 19:10	1	100	NA	NA	NA	NA	NA	NA	NA	NA	NA	NA	NA	NA	NA	NA	NA	NA	NA	NA	NA	NA	NA	NA	NA	NA		NA	NA	NA	NA	NA	NA	NA	NA	NA	NA	NA	NA	NA	NA	NA	NA	NA	NA	NA
4839366386	87531375	7/6/2016 19:02	7/6/2016 19:04	1	50	NA	NA	NA	NA	NA	NA	NA	NA	NA	NA	NA	NA	NA	NA	NA	NA	NA	NA	NA	NA	NA	NA	NA	NA		NA	NA	NA	NA	NA	NA	NA	NA	NA	NA	NA	NA	NA	NA	NA	NA	NA	NA	NA
4839349982	87531375	7/6/2016 18:55	7/6/2016 18:56	1	50	NA	NA	NA	NA	NA	NA	NA	NA	NA	NA	NA	NA	NA	NA	NA	NA	NA	NA	NA	NA	NA	NA	NA	NA		NA	NA	NA	NA	NA	NA	NA	NA	NA	NA	NA	NA	NA	NA	NA	NA	NA	NA	NA
4839344061	87531375	7/6/2016 18:51	7/6/2016 19:00	1	60	NA	NA	NA	NA	NA	100	75	50	100	0	0	100	0	100	0	NA	NA	NA	NA	NA	NA	NA	NA	NA		NA	NA	NA	NA	NA	NA	NA	NA	NA	NA	NA	NA	NA	NA	NA	NA	NA	NA	NA
4839343538	87531375	7/6/2016 18:52	7/6/2016 19:18	1	50	80	80	10	80	0	10	50	5	100	0	90	100	10	50	0	1	8	2	1	5	2	1	5	2		0	66	33	100	0	33	33	100	2	5	7	7	6	3	2	4	7	7	7
4839341465	87531375	7/6/2016 18:51	7/6/2016 19:12	1	40	70	60	40	70	0	65	80	20	70	0	60	65	20	60	0	1	1	4	1	2	7	1	5	6		15	50	40	80	10	50	25	75	7	1	5	3	6	4	3	7	5	7	6
4922517026	81724609	8/20/2016 20:16	8/20/2016 20:40	1	50	NA	NA	NA	NA	NA	NA	NA	NA	NA	NA	NA	NA	NA	NA	NA	NA	NA	NA	NA	NA	NA	NA	NA	NA		10	95	70	90	0	30	15	90	7	1	3	7	7	2	1	7	6	7	6
4910966668	81724609	8/15/2016 7:05	8/15/2016 8:06	1	0	NA	NA	NA	NA	NA	NA	NA	NA	NA	NA	NA	NA	NA	NA	NA	NA	NA	NA	NA	NA	NA	NA	NA	NA		NA	NA	NA	NA	NA	NA	NA	NA	NA	NA	NA	NA	NA	NA	NA	NA	NA	NA	NA
4910346793	81724609	8/14/2016 16:41	8/14/2016 17:05	1	50	NA	NA	NA	NA	NA	NA	NA	NA	NA	NA	NA	NA	NA	NA	NA	NA	NA	NA	NA	NA	NA	NA	NA	NA		10	90	70	50	10	90	70	90	7	3	7	1	7	3	2	7	4	7	7
4892565479	81724609	8/4/2016 12:57	8/4/2016 13:27	1	50	NA	NA	NA	NA	NA	NA	NA	NA	NA	NA	NA	NA	NA	NA	NA	NA	NA	NA	NA	NA	NA	NA	NA	NA	Base on sample size and statistics... high variability in the control	70	80	60	70	40	80	60	70	7	1	5	5	7	3	3	5	5	6	7
4890776367	81724609	8/3/2016 16:21	8/3/2016 17:34	1	30	NA	NA	NA	NA	NA	NA	NA	NA	NA	NA	NA	NA	NA	NA	NA	NA	NA	NA	NA	NA	NA	NA	NA	NA		50	80	65	95	55	75	60	90	7	2	3	6	7	6	6	6	7	7	7
4875336611	81724609	7/26/2016 16:11	7/26/2016 16:43	1	30	NA	NA	NA	NA	NA	NA	NA	NA	NA	NA	NA	NA	NA	NA	NA	NA	NA	NA	NA	NA	NA	NA	NA	NA		50	75	50	90	50	75	75	80	4	2	6	5	6	4	6	7	6	7	7
4874968859	81724609	7/26/2016 13:52	7/26/2016 13:55	1	25	NA	NA	NA	NA	NA	NA	NA	NA	NA	NA	NA	NA	NA	NA	NA	NA	NA	NA	NA	NA	NA	NA	NA	NA		NA	NA	NA	NA	NA	NA	NA	NA	NA	NA	NA	NA	NA	NA	NA	NA	NA	NA	NA
4874907968	81724609	7/26/2016 13:30	7/26/2016 13:41	1	0	NA	NA	NA	NA	NA	NA	NA	NA	NA	NA	NA	NA	NA	NA	NA	NA	NA	NA	NA	NA	NA	NA	NA	NA		30	70	50	100	10	30	25	80	7	1	3	4	7	3	2	7	3	1	7
4841185157	81724609	7/7/2016 15:05	7/7/2016 15:24	1	0	NA	NA	NA	NA	NA	NA	NA	NA	NA	NA	NA	NA	NA	NA	NA	NA	NA	NA	NA	NA	NA	NA	NA	NA		20	100	70	100	0	100	50	100	7	1	5	1	7	2	7	7	5	7	7
4841143940	81724609	7/7/2016 14:50	7/7/2016 15:04	1	50	NA	NA	NA	NA	NA	NA	NA	NA	NA	NA	NA	NA	NA	NA	NA	NA	NA	NA	NA	NA	NA	NA	NA	NA		50	95	70	90	50	90	70	90	7	2	7	6	7	5	5	7	7	7	7
4840441369	81724609	7/7/2016 7:48	7/7/2016 7:59	1	85	NA	NA	NA	NA	NA	NA	NA	NA	NA	NA	NA	NA	NA	NA	NA	NA	NA	NA	NA	NA	NA	NA	NA	NA		30	85	70	90	20	60	50	80	7	2	6	6	6	2	3	4	6	6	7
4839654902	81724609	7/6/2016 21:06	7/6/2016 21:18	1	45	NA	NA	NA	NA	NA	NA	NA	NA	NA	NA	NA	NA	NA	NA	NA	NA	NA	NA	NA	NA	NA	NA	NA	NA		20	100	90	90	50	100	90	90	7	1	4	6	6	3	2	7	7	7	7
4839653010	81724609	7/6/2016 21:05	7/6/2016 21:21	1	90	NA	NA	NA	NA	NA	NA	NA	NA	NA	NA	NA	NA	NA	NA	NA	NA	NA	NA	NA	NA	NA	NA	NA	NA		70	90	80	50	30	95	80	50	6	1	7	5	6	4	4	6	6	6	6
4839647602	81724609	7/6/2016 21:02	7/6/2016 21:23	1	100	NA	NA	NA	NA	NA	NA	NA	NA	NA	NA	NA	NA	NA	NA	NA	NA	NA	NA	NA	NA	NA	NA	NA	NA		25	50	40	100	25	50	35	100	7	1	7	6	7	6	5	5	7	7	7
4825708339	81724609	6/29/2016 11:51	6/29/2016 13:42	1	50	NA	NA	NA	NA	NA	NA	NA	NA	NA	NA	NA	NA	NA	NA	NA	NA	NA	NA	NA	NA	NA	NA	NA	NA		50	90	85	85	40	80	75	85	5	2	6	4	5	2	6	4	5	6	6
4821877464	81724609	6/27/2016 19:42	6/27/2016 19:57	1	50	NA	NA	NA	NA	NA	NA	NA	NA	NA	NA	NA	NA	NA	NA	NA	NA	NA	NA	NA	NA	NA	NA	NA	NA		40	90	75	60	20	40	30	50	7	1	7	3	7	2	2	4	5	7	4
4821297878	81724609	6/27/2016 15:42	6/27/2016 18:36	1	50	NA	NA	NA	NA	NA	NA	NA	NA	NA	NA	NA	NA	NA	NA	NA	NA	NA	NA	NA	NA	NA	NA	NA	NA		NA	NA	NA	NA	NA	NA	NA	NA	NA	NA	NA	NA	NA	NA	NA	NA	NA	NA	NA
4820927677	81724609	6/27/2016 13:22	6/27/2016 13:23	1	NA	NA	NA	NA	NA	NA	NA	NA	NA	NA	NA	NA	NA	NA	NA	NA	NA	NA	NA	NA	NA	NA	NA	NA	NA		NA	NA	NA	NA	NA	NA	NA	NA	NA	NA	NA	NA	NA	NA	NA	NA	NA	NA	NA
4820328471	81724609	6/27/2016 6:17	6/27/2016 6:35	1	50	NA	NA	NA	NA	NA	NA	NA	NA	NA	NA	NA	NA	NA	NA	NA	NA	NA	NA	NA	NA	NA	NA	NA	NA		50	85	70	90	40	80	70	90	5	1	7	4	7	5	5	6	4	7	7
4819692739	81724609	6/26/2016 16:05	6/26/2016 16:51	1	0	NA	NA	NA	NA	NA	NA	NA	NA	NA	NA	NA	NA	NA	NA	NA	NA	NA	NA	NA	NA	NA	NA	NA	NA		20	60	50	80	20	80	70	100	7	2	5	4	7	3	6	7	4	6	6
4818996085	81724609	6/25/2016 20:44	6/25/2016 21:18	1	50	NA	NA	NA	NA	NA	NA	NA	NA	NA	NA	NA	NA	NA	NA	NA	NA	NA	NA	NA	NA	NA	NA	NA	NA		40	70	60	80	20	60	40	60	6	1	4	7	3	3	2	4	7	7	7
4818870264	81724609	6/25/2016 18:03	6/25/2016 18:20	1	60	NA	NA	NA	NA	NA	NA	NA	NA	NA	NA	NA	NA	NA	NA	NA	NA	NA	NA	NA	NA	NA	NA	NA	NA		70	95	80	90	10	40	20	70	7	1	6	3	6	3	2	7	6	7	7
4818725913	81724609	6/25/2016 15:23	6/25/2016 15:34	1	90	NA	NA	NA	NA	NA	NA	NA	NA	NA	NA	NA	NA	NA	NA	NA	NA	NA	NA	NA	NA	NA	NA	NA	NA		30	70	65	90	30	75	60	90	7	1	7	4	7	3	1	7	3	7	7
4818724273	81724609	6/25/2016 15:21	6/25/2016 15:22	1	50	NA	NA	NA	NA	NA	NA	NA	NA	NA	NA	NA	NA	NA	NA	NA	NA	NA	NA	NA	NA	NA	NA	NA	NA		NA	NA	NA	NA	NA	NA	NA	NA	NA	NA	NA	NA	NA	NA	NA	NA	NA	NA	NA
4818717814	81724609	6/25/2016 15:15	6/25/2016 15:30	1	100	NA	NA	NA	NA	NA	NA	NA	NA	NA	NA	NA	NA	NA	NA	NA	NA	NA	NA	NA	NA	NA	NA	NA	NA		20	60	33	75	5	50	15	50	7	1	7	7	7	1	3	7	7	7	6
4803105723	81724609	6/17/2016 16:22	6/17/2016 16:38	1	0	NA	NA	NA	NA	NA	NA	NA	NA	NA	NA	NA	NA	NA	NA	NA	NA	NA	NA	NA	NA	NA	NA	NA	NA		70	100	60	50	70	100	50	50	3	4	6	5	7	3	5	6	7	7	7
4802681885	81724609	6/17/2016 13:32	6/17/2016 15:28	1	60	NA	NA	NA	NA	NA	NA	NA	NA	NA	NA	NA	NA	NA	NA	NA	NA	NA	NA	NA	NA	NA	NA	NA	NA		40	75	60	60	20	70	40	50	1	1	5	3	7	2	6	5	5	7	7
4802098563	81724609	6/17/2016 6:53	6/17/2016 7:05	1	50	NA	NA	NA	NA	NA	NA	NA	NA	NA	NA	NA	NA	NA	NA	NA	NA	NA	NA	NA	NA	NA	NA	NA	NA		25	55	40	80	10	30	15	90	6	1	4	6	7	4	5	7	5	7	7
4801874027	81724609	6/17/2016 2:48	6/17/2016 3:08	1	95	NA	NA	NA	NA	NA	NA	NA	NA	NA	NA	NA	NA	NA	NA	NA	NA	NA	NA	NA	NA	NA	NA	NA	NA		35	70	55	90	30	80	55	90	7	2	6	6	7	5	6	7	7	7	7
4801740211	81724609	6/17/2016 0:52	6/17/2016 0:56	1	55	NA	NA	NA	NA	NA	NA	NA	NA	NA	NA	NA	NA	NA	NA	NA	NA	NA	NA	NA	NA	NA	NA	NA	NA		40	60	50	80	30	60	40	40	7	1	7	7	6	1	1	6	7	7	7
4801364250	81724609	6/16/2016 20:56	6/16/2016 21:01	1	90	NA	NA	NA	NA	NA	NA	NA	NA	NA	NA	NA	NA	NA	NA	NA	NA	NA	NA	NA	NA	NA	NA	NA	NA		NA	NA	NA	NA	NA	NA	NA	NA	NA	NA	NA	NA	NA	NA	NA	NA	NA	NA	NA
4801352357	81724609	6/16/2016 20:52	6/16/2016 21:03	1	0	NA	NA	NA	NA	NA	NA	NA	NA	NA	NA	NA	NA	NA	NA	NA	NA	NA	NA	NA	NA	NA	NA	NA	NA		0	50	25	75	10	75	50	50	7	1	7	5	7	4	3	7	5	7	7
4801224643	81724609	6/16/2016 19:53	6/16/2016 20:07	1	90	NA	NA	NA	NA	NA	NA	NA	NA	NA	NA	NA	NA	NA	NA	NA	NA	NA	NA	NA	NA	NA	NA	NA	NA		5	90	90	NA	4	75	70	NA	1	5	6	7	7	6	7	2	1	7	7
4801086529	81724609	6/16/2016 18:59	6/16/2016 19:30	1	50	NA	NA	NA	NA	NA	NA	NA	NA	NA	NA	NA	NA	NA	NA	NA	NA	NA	NA	NA	NA	NA	NA	NA	NA		75	95	80	10	60	99	75	10	7	4	7	7	7	4	4	7	7	7	7
4801074774	81724609	6/16/2016 18:54	6/16/2016 19:04	1	NA	NA	NA	NA	NA	NA	NA	NA	NA	NA	NA	NA	NA	NA	NA	NA	NA	NA	NA	NA	NA	NA	NA	NA	NA		25	75	45	80	0	20	10	80	7	3	6	6	7	7	7	5	7	7	7
4798561148	81724609	6/15/2016 19:24	6/15/2016 20:03	1	40	NA	NA	NA	NA	NA	NA	NA	NA	NA	NA	NA	NA	NA	NA	NA	NA	NA	NA	NA	NA	NA	NA	NA	NA		50	70	60	60	30	60	50	60	6	2	7	2	6	4	3	7	5	7	7
4785233350	81724609	6/9/2016 16:22	6/9/2016 16:23	1	50	NA	NA	NA	NA	NA	NA	NA	NA	NA	NA	NA	NA	NA	NA	NA	NA	NA	NA	NA	NA	NA	NA	NA	NA		NA	NA	NA	NA	NA	NA	NA	NA	NA	NA	NA	NA	NA	NA	NA	NA	NA	NA	NA
4785073244	81724609	6/9/2016 15:25	6/9/2016 15:26	1	50	NA	NA	NA	NA	NA	NA	NA	NA	NA	NA	NA	NA	NA	NA	NA	NA	NA	NA	NA	NA	NA	NA	NA	NA		NA	NA	NA	NA	NA	NA	NA	NA	NA	NA	NA	NA	NA	NA	NA	NA	NA	NA	NA
4760918147	81724609	5/29/2016 9:11	5/29/2016 9:35	1	NA	NA	NA	NA	NA	NA	NA	NA	NA	NA	NA	NA	NA	NA	NA	NA	NA	NA	NA	NA	NA	NA	NA	NA	NA		60	90	80	80	50	90	70	70	7	2	5	6	7	6	6	7	7	7	7
4737981808	81724609	5/18/2016 21:18	5/18/2016 22:38	1	50	NA	NA	NA	NA	NA	NA	NA	NA	NA	NA	NA	NA	NA	NA	NA	NA	NA	NA	NA	NA	NA	NA	NA	NA		30	75	60	80	0	60	40	50	7	1	7	7	4	3	2	7	7	7	7
4731754550	81724609	5/17/2016 3:36	5/17/2016 3:50	1	50	NA	NA	NA	NA	NA	NA	NA	NA	NA	NA	NA	NA	NA	NA	NA	NA	NA	NA	NA	NA	NA	NA	NA	NA		25	70	40	85	5	40	30	40	4	2	7	6	7	6	5	6	6	6	7
4725218909	81724609	5/13/2016 12:14	5/13/2016 12:37	1	NA	NA	NA	NA	NA	NA	NA	NA	NA	NA	NA	NA	NA	NA	NA	NA	NA	NA	NA	NA	NA	NA	NA	NA	NA		60	100	80	100	0	20	0	80	7	1	2	6	5	3	6	6	6	5	5
4723789719	81724609	5/12/2016 19:53	5/12/2016 19:54	1	50	NA	NA	NA	NA	NA	NA	NA	NA	NA	NA	NA	NA	NA	NA	NA	NA	NA	NA	NA	NA	NA	NA	NA	NA		NA	NA	NA	NA	NA	NA	NA	NA	NA	NA	NA	NA	NA	NA	NA	NA	NA	NA	NA
4721030729	81724609	5/11/2016 20:47	5/11/2016 20:57	1	75	NA	NA	NA	NA	NA	NA	NA	NA	NA	NA	NA	NA	NA	NA	NA	NA	NA	NA	NA	NA	NA	NA	NA	NA		20	45	30	75	10	35	20	75	7	1	7	6	6	2	4	6	7	7	7
4720927147	81724609	5/11/2016 18:54	5/11/2016 20:15	1	70	NA	NA	NA	NA	NA	NA	NA	NA	NA	NA	NA	NA	NA	NA	NA	NA	NA	NA	NA	NA	NA	NA	NA	NA		NA	NA	NA	NA	NA	NA	NA	NA	NA	NA	NA	NA	NA	NA	NA	NA	NA	NA	NA
4720633767	81724609	5/11/2016 18:25	5/11/2016 20:57	1	100	NA	NA	NA	NA	NA	NA	NA	NA	NA	NA	NA	NA	NA	NA	NA	NA	NA	NA	NA	NA	NA	NA	NA	NA		50	95	85	95	60	95	90	80	7	1	7	7	7	7	7	7	1	7	7
4720630784	81724609	5/11/2016 18:24	5/11/2016 18:52	1	49	NA	NA	NA	NA	NA	NA	NA	NA	NA	NA	NA	NA	NA	NA	NA	NA	NA	NA	NA	NA	NA	NA	NA	NA		49	51	50	50	49	51	50	51	5	4	4	2	2	7	5	5	5	7	7
4720488932	81724609	5/11/2016 17:36	5/11/2016 17:54	1	60	NA	NA	NA	NA	NA	NA	NA	NA	NA	NA	NA	NA	NA	NA	NA	NA	NA	NA	NA	NA	NA	NA	NA	NA		60	80	70	80	40	60	50	80	7	2	6	6	6	4	5	7	7	7	7
4710626446	81724609	5/6/2016 19:37	5/6/2016 19:45	1	100	NA	NA	NA	NA	NA	NA	NA	NA	NA	NA	NA	NA	NA	NA	NA	NA	NA	NA	NA	NA	NA	NA	NA	NA		NA	NA	NA	NA	NA	NA	NA	NA	NA	NA	NA	NA	NA	NA	NA	NA	NA	NA	NA
4708608438	81724609	5/6/2016 0:01	5/6/2016 0:18	1	50	NA	NA	NA	NA	NA	NA	NA	NA	NA	NA	NA	NA	NA	NA	NA	NA	NA	NA	NA	NA	NA	NA	NA	NA		50	100	50	100	50	100	50	100	7	1	6	1	7	5	2	7	6	7	7
4706544156	81724609	5/5/2016 9:01	5/5/2016 9:29	1	50	NA	NA	NA	NA	NA	NA	NA	NA	NA	NA	NA	NA	NA	NA	NA	NA	NA	NA	NA	NA	NA	NA	NA	NA	In all three cases I did not read the original paper (hence had no knowledge of the reputation of the authors. I made my forecasts based on the statistical quality of the reported results displayed on the screen.	10	60	35	70	50	80	65	70	5	3	6	3	4	5	6	7	7	7	7
4706511508	81724609	5/5/2016 8:32	5/5/2016 8:46	1	100	NA	NA	NA	NA	NA	NA	NA	NA	NA	NA	NA	NA	NA	NA	NA	NA	NA	NA	NA	NA	NA	NA	NA	NA		40	90	60	90	10	40	30	90	5	2	4	4	7	3	6	7	6	6	6
4706017665	81724609	5/5/2016 1:11	5/5/2016 1:15	1	0	NA	NA	NA	NA	NA	NA	NA	NA	NA	NA	NA	NA	NA	NA	NA	NA	NA	NA	NA	NA	NA	NA	NA	NA		NA	NA	NA	NA	NA	NA	NA	NA	NA	NA	NA	NA	NA	NA	NA	NA	NA	NA	NA
4705372504	81724609	5/4/2016 20:02	5/4/2016 20:04	1	50	NA	NA	NA	NA	NA	NA	NA	NA	NA	NA	NA	NA	NA	NA	NA	NA	NA	NA	NA	NA	NA	NA	NA	NA		NA	NA	NA	NA	NA	NA	NA	NA	NA	NA	NA	NA	NA	NA	NA	NA	NA	NA	NA
4705230474	81724609	5/4/2016 19:13	5/4/2016 19:28	1	NA	NA	NA	NA	NA	NA	NA	NA	NA	NA	NA	NA	NA	NA	NA	NA	NA	NA	NA	NA	NA	NA	NA	NA	NA		NA	NA	NA	NA	NA	NA	NA	NA	NA	NA	NA	NA	NA	NA	NA	NA	NA	NA	NA
4704926738	81724609	5/4/2016 17:33	5/4/2016 17:47	1	75	NA	NA	NA	NA	NA	NA	NA	NA	NA	NA	NA	NA	NA	NA	NA	NA	NA	NA	NA	NA	NA	NA	NA	NA		25	75	50	75	25	75	50	75	7	1	5	7	5	3	6	7	4	6	6
4704920774	81724609	5/4/2016 17:31	5/4/2016 17:36	1	80	NA	NA	NA	NA	NA	NA	NA	NA	NA	NA	NA	NA	NA	NA	NA	NA	NA	NA	NA	NA	NA	NA	NA	NA		NA	NA	NA	NA	NA	NA	NA	NA	NA	NA	NA	NA	NA	NA	NA	NA	NA	NA	NA
4704900351	81724609	5/4/2016 17:25	5/4/2016 17:27	1	50	NA	NA	NA	NA	NA	NA	NA	NA	NA	NA	NA	NA	NA	NA	NA	NA	NA	NA	NA	NA	NA	NA	NA	NA		NA	NA	NA	NA	NA	NA	NA	NA	NA	NA	NA	NA	NA	NA	NA	NA	NA	NA	NA
4704888288	81724609	5/4/2016 17:21	5/4/2016 17:23	1	50	NA	NA	NA	NA	NA	NA	NA	NA	NA	NA	NA	NA	NA	NA	NA	NA	NA	NA	NA	NA	NA	NA	NA	NA		NA	NA	NA	NA	NA	NA	NA	NA	NA	NA	NA	NA	NA	NA	NA	NA	NA	NA	NA
4692531706	81724609	4/29/2016 5:21	4/29/2016 5:39	1	50	NA	NA	NA	NA	NA	NA	NA	NA	NA	NA	NA	NA	NA	NA	NA	NA	NA	NA	NA	NA	NA	NA	NA	NA		30	60	45	70	30	60	35	60	7	1	7	7	6	2	1	6	7	7	7
4692221998	81724609	4/29/2016 1:10	4/29/2016 1:20	1	60	NA	NA	NA	NA	NA	NA	NA	NA	NA	NA	NA	NA	NA	NA	NA	NA	NA	NA	NA	NA	NA	NA	NA	NA		30	75	50	80	10	50	30	50	7	2	7	7	7	4	4	7	6	6	6
4686893710	81724609	4/27/2016 6:52	4/27/2016 7:05	1	50	NA	NA	NA	NA	NA	NA	NA	NA	NA	NA	NA	NA	NA	NA	NA	NA	NA	NA	NA	NA	NA	NA	NA	NA		20	100	75	75	20	100	75	75	2	1	7	5	7	6	6	5	6	7	7
4686891297	81724609	4/27/2016 6:50	4/27/2016 7:12	1	60	NA	NA	NA	NA	NA	NA	NA	NA	NA	NA	NA	NA	NA	NA	NA	NA	NA	NA	NA	NA	NA	NA	NA	NA		70	80	70	60	10	40	20	80	7	1	4	6	6	5	2	7	6	7	6
4686800673	81724609	4/27/2016 5:24	4/27/2016 11:15	1	50	NA	NA	NA	NA	NA	NA	NA	NA	NA	NA	NA	NA	NA	NA	NA	NA	NA	NA	NA	NA	NA	NA	NA	NA		NA	NA	NA	NA	NA	NA	NA	NA	NA	NA	NA	NA	NA	NA	NA	NA	NA	NA	NA
4686616110	81724609	4/27/2016 2:37	4/27/2016 2:39	1	50	NA	NA	NA	NA	NA	NA	NA	NA	NA	NA	NA	NA	NA	NA	NA	NA	NA	NA	NA	NA	NA	NA	NA	NA		NA	NA	NA	NA	NA	NA	NA	NA	NA	NA	NA	NA	NA	NA	NA	NA	NA	NA	NA
4686533989	81724609	4/27/2016 1:40	4/27/2016 1:53	1	50	NA	NA	NA	NA	NA	NA	NA	NA	NA	NA	NA	NA	NA	NA	NA	NA	NA	NA	NA	NA	NA	NA	NA	NA		75	100	90	80	50	100	60	50	7	1	4	4	7	4	7	7	5	7	7
4686352828	81724609	4/26/2016 23:44	4/26/2016 23:54	1	80	NA	NA	NA	NA	NA	NA	NA	NA	NA	NA	NA	NA	NA	NA	NA	NA	NA	NA	NA	NA	NA	NA	NA	NA		0	80	60	80	0	80	60	70	6	1	7	4	7	3	3	6	4	7	7
4685061408	81724609	4/26/2016 15:49	4/26/2016 15:51	1	50	NA	NA	NA	NA	NA	NA	NA	NA	NA	NA	NA	NA	NA	NA	NA	NA	NA	NA	NA	NA	NA	NA	NA	NA		NA	NA	NA	NA	NA	NA	NA	NA	NA	NA	NA	NA	NA	NA	NA	NA	NA	NA	NA
4685024187	81724609	4/26/2016 15:39	4/26/2016 16:00	1	80	NA	NA	NA	NA	NA	NA	NA	NA	NA	NA	NA	NA	NA	NA	NA	NA	NA	NA	NA	NA	NA	NA	NA	NA		10	60	35	90	10	30	20	90	7	1	6	3	7	7	5	5	5	7	7
4684932180	81724609	4/26/2016 15:12	4/26/2016 16:10	1	85	NA	NA	NA	NA	NA	NA	NA	NA	NA	NA	NA	NA	NA	NA	NA	NA	NA	NA	NA	NA	NA	NA	NA	NA		35	65	50	70	25	60	45	70	5	1	6	5	7	4	5	7	5	7	6
4684789447	81724609	4/26/2016 14:30	4/26/2016 14:48	1	50	NA	NA	NA	NA	NA	NA	NA	NA	NA	NA	NA	NA	NA	NA	NA	NA	NA	NA	NA	NA	NA	NA	NA	NA		0	50	30	90	0	50	30	90	6	1	7	1	7	4	7	7	7	7	7
4684759457	81724609	4/26/2016 14:21	4/26/2016 14:35	1	30	NA	NA	NA	NA	NA	NA	NA	NA	NA	NA	NA	NA	NA	NA	NA	NA	NA	NA	NA	NA	NA	NA	NA	NA		3	80	30	90	3	50	15	80	7	1	6	7	5	2	1	4	4	7	7
4684753677	81724609	4/26/2016 14:19	4/26/2016 14:22	1	50	NA	NA	NA	NA	NA	NA	NA	NA	NA	NA	NA	NA	NA	NA	NA	NA	NA	NA	NA	NA	NA	NA	NA	NA		NA	NA	NA	NA	NA	NA	NA	NA	NA	NA	NA	NA	NA	NA	NA	NA	NA	NA	NA
4791247481	84042720	6/13/2016 5:36	6/13/2016 5:52	1	5	NA	NA	NA	NA	NA	NA	NA	NA	NA	NA	NA	NA	NA	NA	NA	NA	NA	NA	NA	NA	NA	NA	NA	NA		NA	NA	NA	NA	NA	NA	NA	NA	NA	NA	NA	NA	NA	NA	NA	NA	NA	NA	NA
4785062566	84042720	6/9/2016 15:20	6/9/2016 15:22	1	NA	NA	NA	NA	NA	NA	NA	NA	NA	NA	NA	NA	NA	NA	NA	NA	NA	NA	NA	NA	NA	NA	NA	NA	NA		NA	NA	NA	NA	NA	NA	NA	NA	NA	NA	NA	NA	NA	NA	NA	NA	NA	NA	NA
4722431210	84042720	5/12/2016 12:23	5/12/2016 12:37	1	90	NA	NA	NA	NA	NA	NA	NA	NA	NA	NA	NA	NA	NA	NA	NA	NA	NA	NA	NA	NA	NA	NA	NA	NA		30	60	40	80	10	40	20	70	7	3	7	7	6	3	5	6	7	7	5
4720923033	84042720	5/11/2016 20:06	5/11/2016 20:29	1	100	NA	NA	NA	NA	NA	NA	NA	NA	NA	NA	NA	NA	NA	NA	NA	NA	NA	NA	NA	NA	NA	NA	NA	NA		33	80	50	80	20	50	33	70	6	2	6	6	5	5	6	7	6	7	7
4720486147	84042720	5/11/2016 17:35	5/11/2016 17:39	1	51	NA	NA	NA	NA	NA	NA	NA	NA	NA	NA	NA	NA	NA	NA	NA	NA	NA	NA	NA	NA	NA	NA	NA	NA		NA	NA	NA	NA	NA	NA	NA	NA	NA	NA	NA	NA	NA	NA	NA	NA	NA	NA	NA
4720479166	84042720	5/11/2016 17:33	5/11/2016 17:41	1	50	NA	NA	NA	NA	NA	NA	NA	NA	NA	NA	NA	NA	NA	NA	NA	NA	NA	NA	NA	NA	NA	NA	NA	NA	In each case it is hard for me to accept that the comparative magnitude of the data as presented would be overturned in a new sample treated similarly	90	100	25	50	10	90	10	50	7	3	6	6	7	4	7	7	7	7	7
4704847106	84042720	5/4/2016 17:07	5/4/2016 17:27	1	100	NA	NA	NA	NA	NA	NA	NA	NA	NA	NA	NA	NA	NA	NA	NA	NA	NA	NA	NA	NA	NA	NA	NA	NA		60	80	60	70	70	85	60	70	7	1	7	7	7	2	5	7	7	7	7
4696576680	84042720	5/1/2016 4:21	5/1/2016 4:36	1	80	NA	NA	NA	NA	NA	NA	NA	NA	NA	NA	NA	NA	NA	NA	NA	NA	NA	NA	NA	NA	NA	NA	NA	NA		30	70	50	80	10	60	30	90	6	1	2	4	7	4	2	7	7	7	7
4694817082	84042720	4/29/2016 21:25	4/29/2016 21:41	1	100	NA	NA	NA	NA	NA	NA	NA	NA	NA	NA	NA	NA	NA	NA	NA	NA	NA	NA	NA	NA	NA	NA	NA	NA		30	60	40	70	30	60	40	70	7	2	5	5	6	3	4	7	7	7	7
4694493956	84042720	4/29/2016 19:30	4/29/2016 19:36	1	75	NA	NA	NA	NA	NA	NA	NA	NA	NA	NA	NA	NA	NA	NA	NA	NA	NA	NA	NA	NA	NA	NA	NA	NA		NA	NA	NA	NA	NA	NA	NA	NA	NA	NA	NA	NA	NA	NA	NA	NA	NA	NA	NA
4687229893	84042720	4/27/2016 10:54	4/27/2016 11:16	1	60	NA	NA	NA	NA	NA	NA	NA	NA	NA	NA	NA	NA	NA	NA	NA	NA	NA	NA	NA	NA	NA	NA	NA	NA		30	60	35	75	30	70	50	75	6	1	7	6	7	2	2	7	7	7	7
4684832947	84042720	4/26/2016 14:43	4/26/2016 14:56	1	10	NA	NA	NA	NA	NA	NA	NA	NA	NA	NA	NA	NA	NA	NA	NA	NA	NA	NA	NA	NA	NA	NA	NA	NA		20	80	50	50	30	80	50	50	6	1	6	7	6	4	5	7	6	7	7
4678985175	84042720	4/23/2016 10:23	4/23/2016 10:46	1	80	NA	NA	NA	NA	NA	NA	NA	NA	NA	NA	NA	NA	NA	NA	NA	NA	NA	NA	NA	NA	NA	NA	NA	NA		10	50	30	80	5	40	10	80	6	1	7	6	6	5	4	7	6	7	6
4673107203	84042720	4/20/2016 22:38	4/20/2016 22:52	1	50	NA	NA	NA	NA	NA	NA	NA	NA	NA	NA	NA	NA	NA	NA	NA	NA	NA	NA	NA	NA	NA	NA	NA	NA		10	50	30	90	10	30	20	50	7	1	6	6	7	2	4	7	7	7	7
4671575205	84042720	4/20/2016 14:04	4/20/2016 14:32	1	50	NA	NA	NA	NA	NA	NA	NA	NA	NA	NA	NA	NA	NA	NA	NA	NA	NA	NA	NA	NA	NA	NA	NA	NA		30	95	75	90	10	75	50	90	5	2	7	6	5	4	4	6	5	7	6
4671527294	84042720	4/20/2016 13:49	4/20/2016 14:08	1	0	NA	NA	NA	NA	NA	NA	NA	NA	NA	NA	NA	NA	NA	NA	NA	NA	NA	NA	NA	NA	NA	NA	NA	NA		20	65	50	100	0	20	10	75	6	1	3	7	7	2	2	7	4	7	6
4660170748	84042720	4/15/2016 5:14	4/15/2016 5:26	1	50	NA	NA	NA	NA	NA	NA	NA	NA	NA	NA	NA	NA	NA	NA	NA	NA	NA	NA	NA	NA	NA	NA	NA	NA		5	95	50	90	5	95	50	90	6	1	7	6	5	4	4	7	7	6	6
4660016860	84042720	4/15/2016 2:31	4/15/2016 2:51	1	70	NA	NA	NA	NA	NA	NA	NA	NA	NA	NA	NA	NA	NA	NA	NA	NA	NA	NA	NA	NA	NA	NA	NA	NA		60	90	80	95	50	80	70	80	7	2	5	3	7	3	4	7	4	7	7
[truncated: 49 more columns]
