# Supplementary material for: Can cancer researchers accurately judge whether preclinical reports will reproduce?
Source: PLoS Biol. 2017 Jun 29;15(6):e2002212. doi: 10.1371/journal.pbio.2002212 (PMC5490935; doi:10.1371/journal.pbio.2002212)
Supplement: S2 Data — (XLSX) [file pbio.2002212.s011.xlsx]

## Sheet: Sheet1
	Variable	Variable Name	Event/Scale	Code	Reverse code	Scale	Low anchor	High anchor	Question Text/Note
	RespondentID	Unique ID
	CollectorID	ID for version of survey
	StartDate	Start		Start Date Time
	EndDate	End		End Date Time
redacted	IP Address	Respondent IP
redacted	name	Name				open-ended
redacted	age	Age				numeric			originally open-ended
redacted	gender	Gender		0=female; 1=male		discrete			originally open-ended
	consent	Informed Consent		1=consent		discrete
	practice	Practice Forecast	temperature			numeric
	sig##	Forecast of significance	2 digit study ID	0 to 100%		likelihood
	conf##s	Confidence in efficacy forecast	2 digit study ID
	siz##	Forecast of effect size	2 digit study ID	0 to 100%		likelihood
	conf##	Confidence in safety forecast	2 digit study ID
	know##	Advanced Knowledge	2 digit study ID	0=none; 1=advanced; 2=know results		discrete
	expertise##	Self-reported Study Expertise	2 digit study ID
	mostInfl##	Most influencial evidence	2 digit study ID	1=preclinical results; 2=clinical trial results; 3=mechanism or treatment type; 4=disease type; 5=study methodology (org or rep); 6=sample size (org or rep); 7=lab reputation of org; 8=replication rate of similar exps; 9=other		categorical
	leastInfl##	Least influencial evidence	2 digit study ID			categorical
	otherEvid	Other evidence
	sigLow	Significance - lower bound	2 digit study ID	0 to 100%		likelihood
	sigHigh	Significance - upper bound	2 digit study ID	0 to 100%		likelihood
	sigLikely	Significance - most likely	2 digit study ID	0 to 100%		likelihood
	sigConf	Signifance - confidence	2 digit study ID	0 to 100%		confidence
	sizLow	Effect Size - lower bound	2 digit study ID	0 to 100%		likelihood
	sizHigh	Effect Size - upper bound	2 digit study ID	0 to 100%		likelihood
	sizLikely	Effect Size - most likely	2 digit study ID	0 to 100%		likelihood
	sizConf	Effect size = confidence	2 digit study ID	0 to 100%		confidence
	mbd1	Researcher freedom	Medical boomster-doomster	1 to 7		Likert	completely disagree	completely agree	Medical researchers make greater strides toward discovering new successful treatments when they are allowed freedom in their research
	mbd2	More harm than good	Medical boomster-doomster	1 to 7	reverse	Likert	completely disagree	completely agree	I am concerned that medical research causes more harm than good
	mbd3	New interventions lead to cures	Medical boomster-doomster	1 to 7		Likert	completely disagree	completely agree	I am optimistic that new medical interventions will lead to cures to major diseases (like cancer) in our lifetime
	mbd4	Benefits outweigh harms	Medical boomster-doomster	1 to 7		Likert	completely disagree	completely agree	The benefits of medical research outweigh potential harm to individual subjects
	mbd5	Underestimate complexity	Medical boomster-doomster	1 to 7	reverse	Likert	completely disagree	completely agree	There is a widespread tendency to underestimate the complexity of biological systems
	mbd6	Well understood strategies	Medical boomster-doomster	1 to 7	reverse	Likert	completely disagree	completely agree	In dealing with life threatening diseases, conservative, but well understood treatment strategies are more useful than aggressive, but uncertain treatment strategies
	mbd7	Underestimates downside	Medical boomster-doomster	1 to 7	reverse	Likert	completely disagree	completely agree	Medicine underestimates the downsides and toxicities of new interventions
	mbd8	Research is best path	Medical boomster-doomster	1 to 7		Likert	completely disagree	completely agree	Medical research is the best path to improving healthcare
	aot1	open to opposing arguments	Actively open-minded thinking	1 to 7		Likert	completely disagree	completely agree	Allowing oneself to be convinced by an opposing argument is a sign of good character
	aot2	consider contrary evidence	Actively open-minded thinking	1 to 7		Likert	completely disagree	completely agree	People should take into consideration evidence that goes against their beliefs
	aot3	revise for new info	Actively open-minded thinking	1 to 7		Likert	completely disagree	completely agree	People should revise their beliefs in response to new information or evidence
	aot4	Change mind is weak	Actively open-minded thinking	1 to 7	reverse	Likert	completely disagree	completely agree	Changing your mind is a sign of weakness
	aot5	Intuition is guide	Actively open-minded thinking	1 to 7	reverse	Likert	completely disagree	completely agree	Intuition is the best guide in making decisions
	aot6	Persever in beliefs	Actively open-minded thinking	1 to 7	reverse	Likert	completely disagree	completely agree	It is important to persevere in your beliefs even when evidence is brought to bear against them
	aot7	Disregard conflicting evidence	Actively open-minded thinking	1 to 7	reverse	Likert	completely disagree	completely agree	One should disregard evidence that conflicts with one's established beliefs
	familiar	Familiarity with project		1 to 7		Likert	I've never heard of it	I've discussed it with colleagues, and I'm actively awaiting results
	know	Advanced knowledge of project		0=none; 1=advanced; 2=know results		discrete
	beliefGreater	Belief in published research - if greater		1 to 7		Likert	It will have no influence on my beliefs	It will influence my beliefs a great deal
	beliefEqual	Belief in published research - if as expected		1 to 7		Likert	It will have no influence on my beliefs	It will influence my beliefs a great deal
	beliefLower	Belief in published research - if lower		1 to 7		Likert	It will have no influence on my beliefs	It will influence my beliefs a great deal
	designGreater	Design research - if greater		1 to 7		Likert	It will have no influence on my beliefs	It will influence my beliefs a great deal
	designEqual	Design research - if as expected		1 to 7		Likert	It will have no influence on my beliefs	It will influence my beliefs a great deal
	designLower	Design research - if lower		1 to 7		Likert	It will have no influence on my beliefs	It will influence my beliefs a great deal
	perfectRep	Likelihood of perfect replication		0 to 100%		likelihood
redacted	editor	Journal editor		0 = No; 1 = Yes		discrete
redacted	classes	Number of classes/lab semester				numeric
redacted	pymt	Where to send payment		0 = non-incentivized; 1 = invite email; 2 = email provided; 3 = donate		discrete
	comment					open-ended
	survey	survey #		1 or 2		discrete
redacted	school	What school (students only)		M = McGill; Y = Yale; E = Expert		discrete
	level	Exert Level		E= Expert; N = Novice
	complete	Did the P complete the survey?		0 = parital; 1 = complete; NA = gave no forecasts
redacted	Institution	Institution				categorical
redacted	Title	Title/Rank				categorical
redacted	Country	Country/Region				categorical
redacted	Hindex_SCOPUS	H-index from SCOPUS				numeric
redacted	Hindex_WOS	H-index from Web of Science				numeric
redacted	Cites_SCOPUS	Number of times cited from SCOPUS				numeric
redacted	Cites_WOS	Number of times cited from Web of Science				numeric
redacted	Papers_SCOPUS	Number of papers authored (experience) from SCOPUS				numeric
redacted	Papers_WOS	Number of papers authored (experience) from Web of Science				numeric
redacted	First Pub (year)	Year of first publication				date
redacted	Mindex_SCOPUS	M-index for SCOPUS				numeric
redacted	Mindex_WOS	M-index from Web of Science				numeric
	Expert##	Study Expertise - how identified		0 = No; 1 = Yes		discrete
	tri.age	Trichotomized age		-1 = lowest 1/3, 0 = middle 1/3; 1 = highest 1/3		discrete
	tri.Hix	Trichotomized h-index		-1 = lowest 1/3, 0 = middle 1/3; 1 = highest 1/3		discrete			Based on averaged h-index from SCOPUS and Web of Science
	region	Region of respondent		N. America, Europe, Asia		discrete			(Australia is included in Asia)
Survey	Study ID	First author	Treatment	Indication	Outcome	Unit	Comparator
1	44	Berger	mutant PREX2 (PTEN-interacting)	Melanoma	Survival	%	wild-type PREX2
1	21	Sirota	Cimetidine (computational)	lung adenocarcinoma	Tumor volume	relative volume	PBS/vehicle
1	15	Sughara	iRGD (Tumor-penetrating)	Prostate	Tumor weight	g	Control (no iRGD)
2	29	Delmore	JQ1 (BET-inhibitor)	MLL-fusion leukaemia	Disease-free survival	%	Vehicle
2	39	Dawson	I-BET151 (BET-inhibitor)	Breast	Tumor weight	g	IgG
2	19	Willingham	MIAP410 (CD47-inhibitor)	orthotopic multiple myeloma	Bioluminescence	ph/s/cm2/sr	Vehicle
